# Supplementary material for: First Report of Phytophthora mengei Causing Root Rot and Canker in Avocado (Persea americana) in Michoacán, Mexico
Source: Microorganisms. 2025 Jun 24;13(7):1471. doi: 10.3390/microorganisms13071471 (PMC12301007; doi:10.3390/microorganisms13071471)
Supplement: Supplementary file 1 [file microorganisms-13-01471-s001.zip]

Archive with 1 entries (1 files):
- microorganisms-3648559-supplementary.xlsx
