# Supplementary material for: First Report of Phytophthora mengei Causing Root Rot and Canker in Avocado (Persea americana) in Michoacán, Mexico
Source: Microorganisms. 2025 Jun 24;13(7):1471. doi: 10.3390/microorganisms13071471 (PMC12301007; doi:10.3390/microorganisms13071471)
Supplement: Supplementary file 1 [file microorganisms-13-01471-s001.zip › microorganisms-3648559-supplementary.xlsx]

## Sheet: Sheet1
Strain Name	Species	Loci
		ITS1/2	COI
CPHST BL 12	Phytophthora cinnamomi	MG865473	MH136869
CBS 295.29	Phytophthora citricola	FJ560913	KC855432
33H8	Phytophthora citricola	FJ392318	KF317095
P3375	Phytophthora capsici	HQ261518	HQ261265
CPHST BL 33G	Phytophthora capsici	MG865467	MH136863
CBS 111338	Phytophthora citrophthora	HQ643208	HQ708275
KSM22089	Phytophthora citrophthora	LC860219	LC860215
CPHST BL 60	Phytophthora citrophthora	MG865476	MH136872
PA244	Phytophthora montana	OR518821	OR526022
PA319	Phytophthora montana	OR518823	OR526024
PA320	Phytophthora montana	OR518824	OR526025
PA243	Phytophthora montana	OR518825	OR526026
P0513	Phytophthora mengei	GU191234	GU191295
TJ1107	Phytophthora mengei	EU748546	OR526020
TJ1108	Phytophthora mengei	OR518820	OR526021
TJ1109	Phytophthora mengei	EU748545	OR526019
CPHST BL 31	Phytophthora mengei	MG865539	MH136932
PV49	Phytophthora mengei	OR479677	OR493518
PV50	Phytophthora mengei	OR479678	OR493519
PV51	Phytophthora mengei	OR479679	OR493520
PV52	Phytophthora mengei	OR479680	OR493521
Po1a	Phytophthora oleae	KY982930	MF083569
Po2a	Phytophthora oleae	KY982934	MF083573
SU1735	Phytophthora acaciivora	OR518663	OR525857
SU1734	Phytophthora acaciivora	OR518662	OR525856
SU521	Phytophthora sumatera	OR518983	OR526192
JV146	Phytophthora sumatera	OR518968	OR526177
KA532	Phytophthora multipapillata	OR518832	OR526033
KA533	Phytophthora multipapillata	OR518826	OR526027
PA061	Phytophthora multiplex	OR519080	OR526289
NI156	Phytophthora multiplex	OR519066	OR526275
P15123	Phytophthora siskiyouensis	HQ261673	HQ261420
TJ482	Phytophthora siskiyouensis	OR518953	OR526159
PA213	Phytophthora frigidophila	OR518774	OR525971
PA215	Phytophthora frigidophila	OR518767	OR525964
NI112	Phytophthora calidophila	OR518699	OR525894
NI111	Phytophthora calidophila	OR518692	OR525887
CPHST BL 36	Phytophthora gloveri	MG865500	MH136895
P10619	Phytophthora gloveri	HQ261689	HQ261436
